# Supplementary material for: Hyperglycemia Promotes Endothelial Cell Senescence through AQR/PLAU Signaling Axis
Source: Int J Mol Sci. 2022 Mar 7;23(5):2879. doi: 10.3390/ijms23052879 (PMC8911151; doi:10.3390/ijms23052879)
Supplement: Supplementary file 1 [file ijms-23-02879-s001.zip]

Archive with 2 entries (2 files):
- ijms-1576762-supplementary.pdf
- Table S1.xlsx
